# Supplementary material for: One-Week Home-Based HRV Biofeedback with Supervised Sessions Versus Passive Relaxation: Effects on Autonomic, Sensorimotor Functions and Kata Performance in Eastern Martial Arts Athletes
Source: Sports (Basel). 2026 Feb 3;14(2):51. doi: 10.3390/sports14020051 (PMC12944102; doi:10.3390/sports14020051)
Supplement: Supplementary file 1 [file sports-14-00051-s001.zip]

Archive with 1 entries (1 files):
- sports-4093165-supplementary.pdf
